# Supplementary material for: Circulating p16-Positive and p16-Negative Tumor Cells Serve as Independent Prognostic Indicators of Survival in Patients with Head and Neck Squamous Cell Carcinomas
Source: J Pers Med. 2021 Nov 7;11(11):1156. doi: 10.3390/jpm11111156 (PMC8624430; doi:10.3390/jpm11111156)
Supplement: Supplementary file 1 [file jpm-11-01156-s001.zip]

Archive with 1 entries (1 files):
- jpm-1427888-supplementary.pdf
